# Supplementary material for: Applications for Circulating Cell-Free DNA in Oral Squamous Cell Carcinoma: A Non-Invasive Approach for Detecting Structural Variants, Fusions, and Oncoviruses
Source: Cancers (Basel). 2025 Jun 6;17(12):1901. doi: 10.3390/cancers17121901 (PMC12190202; doi:10.3390/cancers17121901)
Supplement: Supplementary file 1 [file cancers-17-01901-s001.zip]

Archive with 5 entries (5 files):
- S1_Fusion_OSCC_30.xlsx
- S2_Fusions in 192 OSCC patients from public dataset.xlsx
- S3_OSCC_Copy number variations.txt
- S4_Somatic nucleotide variations, annotation and filtering.xlsx
- Supplementary information.pdf
