# Supplementary material for: Applications for Circulating Cell-Free DNA in Oral Squamous Cell Carcinoma: A Non-Invasive Approach for Detecting Structural Variants, Fusions, and Oncoviruses
Source: Cancers (Basel). 2025 Jun 6;17(12):1901. doi: 10.3390/cancers17121901 (PMC12190202; doi:10.3390/cancers17121901)
Supplement: Supplementary file 1 [file cancers-17-01901-s001.zip › S1_Fusion_OSCC_30.xlsx]

## Sheet: oral_cavity_30_samples
chimera	Frequency in 199 Public Healthy samples	Frequency in 192 Public OSCC	Frequency in-house 30 OSCC	chimera_type	gene1	strand1	gene2	strand2	junction_id	Length	SAS	POP	100011	100031	100036	100038	100046	100049	100056	100074	100103	100116	100121	100143	100151	100155	100183	100263	100311	100350	100368	100458	100482	100491	100494	100542	100548	100553	100559	100571	100580	100613
BX537709	not found	17.19	36.67	exon-exon	LETM1	-	FGFR3	-	BX537709:2737-2768	32	NO	NO	3	0	2	0	0	0	0	0	0	0	0	0	2	2	2	0	0	0	0	0	0	0	0	0	0	0	0	0	0	0
AV722751	not found	0.52	16.67	exon-intron	LOC105372493	-	LOC105372494	-	AV722751:289-320	32	NO	NO	0	0	3	0	0	0	0	0	0	0	0	0	0	0	0	0	0	0	0	0	0	0	0	0	0	0	0	0	0	2
BU539972	not found	4.69	10	exon-intron	TRMO	-	TRNT1	-	BU539972:538-569	32	NO	NO	0	0	0	0	0	0	0	0	0	0	0	0	0	2	0	0	0	0	0	0	0	0	0	0	0	0	0	0	0	0
BF895942	2.51	7.29	not found	exon-exon	RNA45SN3	-	RNA45SN1	+	BF895942:88-118	31	NO	YES	0	0	0	0	0	0	0	0	0	0	0	0	0	0	0	0	0	0	0	0	0	0	0	0	0	0	0	0	0	2
BP397736	72.36	41.15	16.67	exon-exon	EZR	-	SYTL3	-	BP397736:143-174	32	NO	YES	0	0	0	0	0	0	0	0	0	0	0	0	0	0	0	0	0	0	0	0	0	0	2	0	0	0	0	0	0	0
BP423123	0.5	40.1	3.33	exon-exon	CCDC32	-	CBX3	+	BP423123:68-99	32	NO	YES	0	0	0	0	0	0	2	0	0	0	0	0	0	0	0	0	0	0	0	0	0	0	0	0	0	0	0	0	0	0
DA117685	3.52	89.58	20	exon-exon	LAMA5	-	ADRM1	-	DA117685:218-249	32	NO	YES	0	0	0	0	0	0	4	0	0	0	0	0	0	0	0	0	0	0	0	0	0	0	0	0	0	0	0	0	0	0
AK090398	not found	10.42	40	exon-intron	C9orf131	-	AL353795.3	-	AK090398:5332-5363	32	NO	YES	0	0	0	2	0	0	0	3	0	0	0	0	0	0	0	0	0	0	0	0	0	0	0	0	0	0	0	0	0	2
BC044623	1.01	29.69	13.33	exon-intron	ZC3H8	-	FBLN7	-	BC044623:1740-1771	32	NO	YES	0	2	0	0	0	0	0	0	0	0	0	0	0	0	2	0	0	0	0	0	0	0	0	0	0	0	0	0	0	0
BC066972	3.52	16.15	33.33	exon-intron	CSNK1A1P1	-	CDIN1	-	BC066972:1326-1357	32	NO	YES	0	0	0	0	0	0	0	0	0	0	0	0	0	0	0	0	0	0	0	0	0	2	0	0	0	0	0	0	0	2
BM700801	4.02	27.08	6.67	exon-intron	ZNF514	-	MRPS5	-	BM700801:345-376	32	NO	YES	0	0	0	0	0	0	0	0	0	0	0	0	0	0	0	2	0	0	0	0	0	0	0	0	0	0	0	0	0	0
CV368787	86.93	82.81	13.33	exon-intron	ND1	-	RNR2	-	CV368787:188-219	32	NO	YES	0	0	0	0	0	0	0	0	0	0	0	0	0	0	0	0	0	0	0	0	0	0	0	0	0	0	0	2	0	0
DA516550	10.05	52.08	16.67	exon-intron	FER1L4	-	MMP24-AS1-EDEM2	-	DA516550:415-446	32	NO	YES	0	0	0	0	0	0	0	0	2	0	0	0	0	0	0	0	0	0	0	0	0	0	0	0	0	0	0	0	0	0
AA431286	8.04	77.08	3.33	intron-exon	LOC105379243	-	NEIL2	-	AA431286:180-211	32	NO	YES	0	0	0	0	0	0	0	0	0	0	0	0	0	0	2	0	0	0	0	0	0	0	0	0	0	0	0	0	0	0
DA695403	0.5	27.6	33.3	intron-exon	AC073210.1	-	CCT6P3	-	DA695403:147-178	32	NO	YES	0	0	0	0	2	0	0	0	0	0	0	0	0	0	2	0	0	0	0	0	0	0	0	0	0	0	0	0	0	3
HY322002	1.51	73.96	63.33	intron-exon	LOC112268284	-	RNA45SN2	-	HY322002:317-348	32	NO	YES	5	0	3	11	10	9	3	0	6	0	2	2	4	4	4	3	0	0	0	0	0	0	0	0	0	0	0	0	0	5
