# Supplementary material for: Applications for Circulating Cell-Free DNA in Oral Squamous Cell Carcinoma: A Non-Invasive Approach for Detecting Structural Variants, Fusions, and Oncoviruses
Source: Cancers (Basel). 2025 Jun 6;17(12):1901. doi: 10.3390/cancers17121901 (PMC12190202; doi:10.3390/cancers17121901)
Supplement: Supplementary file 1 [file cancers-17-01901-s001.zip › S3_OSCC_Copy number variations.txt]

Arm	# Genes	Amp frequency	Amp frequency score	Amp z-score	Amp q-value	Del frequency	Del frequency score	Del z-score	Del q-value
1p	2121	0.00	0.00	-1.86	0.974	0.27	0.27	2.1	0.031
1q	1955	0.00	0.00	-1.86	0.974	0.27	0.27	2.08	0.031
2p	924	0.00	0.00	-1.91	0.974	0.27	0.27	1.94	0.031
2q	1556	0.00	0.00	-1.88	0.974	0.27	0.27	2.02	0.031
3p	1062	0.00	0.00	-1.91	0.974	0.27	0.27	1.96	0.031
3q	1139	0.00	0.00	-1.9	0.974	0.27	0.27	1.97	0.031
4p	489	0.00	0.00	-1.94	0.974	0.27	0.27	1.88	0.0314
4q	1049	0.00	0.00	-1.91	0.974	0.27	0.27	1.95	0.031
5p	270	0.00	0.00	-1.95	0.974	0.27	0.27	1.85	0.0319
5q	1427	0.00	0.00	-1.89	0.974	0.27	0.27	2	0.031
6p	1173	0.00	0.00	-1.9	0.974	0.27	0.27	1.97	0.031
6q	839	0.00	0.00	-1.92	0.974	0.27	0.27	1.93	0.031
7p	641	0.00	0.00	-1.93	0.974	0.27	0.27	1.9	0.031
7q	1277	0.00	0.00	-1.9	0.974	0.27	0.27	1.98	0.031
8p	580	0.00	0.00	-1.89	0.974	0.30	0.30	2.41	0.0211
8q	859	0.00	0.00	-1.92	0.974	0.27	0.27	1.93	0.031
9p	422	0.00	0.00	-1.94	0.974	0.27	0.27	1.87	0.0314
9q	1113	0.00	0.00	-1.91	0.974	0.27	0.27	1.96	0.031
10p	409	0.00	0.00	-1.89	0.974	0.30	0.30	2.39	0.0211
10q	1268	0.00	0.00	-1.85	0.974	0.30	0.30	2.51	0.0211
11p	862	0.00	0.00	-1.87	0.974	0.30	0.30	2.45	0.0211
11q	1515	0.00	0.00	-1.89	0.974	0.27	0.27	2.02	0.031
12p	575	0.03	0.05	-1.27	0.974	0.30	0.31	2.53	0.0211
12q	1447	0.00	0.00	-1.85	0.974	0.30	0.30	2.53	0.0211
13q	654	0.00	0.00	-1.93	0.974	0.27	0.27	1.9	0.031
14q	1341	0.00	0.00	-1.89	0.974	0.27	0.27	1.99	0.031
15q	1355	0.00	0.00	-1.89	0.974	0.27	0.27	2	0.031
16p	872	0.00	0.00	-1.83	0.974	0.33	0.33	2.97	0.0143
16q	702	0.00	0.00	-1.88	0.974	0.30	0.30	2.43	0.0211
17p	683	0.03	0.05	-1.26	0.974	0.30	0.31	2.54	0.0211
17q	1592	0.00	0.00	-1.84	0.974	0.30	0.30	2.56	0.0211
18p	143	0.13	0.18	0.451	0.974	0.27	0.31	2.3	0.0246
18q	446	0.00	0.00	-1.89	0.974	0.30	0.30	2.39	0.0211
19p	995	0.00	0.00	-1.87	0.974	0.30	0.30	2.47	0.0211
19q	1709	0.00	0.00	-1.79	0.974	0.33	0.33	3.1	0.0143
20p	355	0.00	0.00	-1.9	0.974	0.30	0.30	2.38	0.0211
20q	753	0.03	0.05	-1.32	0.974	0.27	0.28	2.02	0.031
21q	509	0.00	0.00	-1.75	0.974	0.40	0.40	3.96	0.00149
22q	921	0.00	0.00	-1.83	0.974	0.33	0.33	2.98	0.0143
