# Supplementary material for: Applications for Circulating Cell-Free DNA in Oral Squamous Cell Carcinoma: A Non-Invasive Approach for Detecting Structural Variants, Fusions, and Oncoviruses
Source: Cancers (Basel). 2025 Jun 6;17(12):1901. doi: 10.3390/cancers17121901 (PMC12190202; doi:10.3390/cancers17121901)
Supplement: Supplementary file 1 [file cancers-17-01901-s001.zip › S4_Somatic nucleotide variations, annotation and filtering.xlsx]

## Sheet: Sheet1
id	Mutation_change	Func.refGene	Gene.refGene	ICGC_Id	ICGC_Occurrence	cosmic92_coding	GeneDetail.refGene	ExonicFunc.refGene	AAChange.refGene	cytoBand	ExAC_ALL	ExAC_AFR	ExAC_AMR	ExAC_EAS	ExAC_FIN	ExAC_NFE	ExAC_OTH	ExAC_SAS	ExAC_nontcga_ALL	ExAC_nontcga_AFR	ExAC_nontcga_AMR	ExAC_nontcga_EAS	ExAC_nontcga_FIN	ExAC_nontcga_NFE	ExAC_nontcga_OTH	ExAC_nontcga_SAS	avsnp147	Alt	#Chr	Start	DamagePredCount	SIFT_pred	SIFT4G_pred	LRT_pred	MutationTaster_pred	MutationAssessor_pred	FATHMM_pred	PROVEAN_pred	MetaSVM_pred	MetaLR_pred	M-CAP_pred	MutPred_score	MVP_score	MPC_score	PrimateAI_pred	DEOGEN2_pred	BayesDel_addAF_pred	BayesDel_noAF_pred	LIST-S2_pred
chr7_100550837_100550837_C_T	MUC3A_p.S473L	exonic	MUC3A	MU19387276	COCA-CN|1|321|0.00311526	.	.	nonsynonymous SNV	MUC3A:NM_005960:exon4:c.C1418T:p.S473L	7q22.1	0.4476	0.4565	0.4166	0.4	0.4566	0.4505	0.4598	0.4727	0.4494	0.4593	0.4172	0.4021	0.4566	0.4531	0.4612	0.4729	rs78118592	T	7	100550837	1.5	.	D	.	.	.	.	.	.	.	.	.	.	.	.	.	T	T	T
chr7_100550869_100550869_G_A	MUC3A_p.A484T	exonic	MUC3A	MU16971443	SKCA-BR|1|100|0.01,THCA-CN|3|50|0.06	.	.	nonsynonymous SNV	MUC3A:NM_005960:exon4:c.G1450A:p.A484T	7q22.1	0.099	0.0601	0.1091	0.0787	0.1564	0.1174	0.1165	0.0266	0.0987	0.0573	0.109	0.0794	0.1564	0.1194	0.1267	0.0263	rs62483692	A	7	100550869	0.5	.	T	.	.	.	.	.	.	.	.	.	.	.	.	.	T	T	T
chr7_100550873_100550873_G_C	MUC3A_p.R485P	exonic	MUC3A	MU28734105	LAML-KR|1|205|0.00487805	.	.	nonsynonymous SNV	MUC3A:NM_005960:exon4:c.G1454C:p.R485P	7q22.1	0.1511	0.4083	0.1144	0.0728	0.1363	0.1065	0.1277	0.2603	0.1546	0.4089	0.1149	0.0736	0.1363	0.1088	0.1364	0.2601	rs74836112	.	.	.	.	.	.	.	.	.	.	.	.	.	.	.	.	.	.	.	.	.	.
chr7_100551035_100551035_G_C	MUC3A_p.S539T	exonic	MUC3A	MU2515632	LICA-CN|1|402|0.00248756,LAML-KR|1|205|0.00487805,LINC-JP|1|394|0.00253807,THCA-CN|1|50|0.02	.	.	nonsynonymous SNV	MUC3A:NM_005960:exon4:c.G1616C:p.S539T	7q22.1	0.1135	0.0212	0.0735	0.1725	0.1518	0.0846	0.1753	0.1525	0.1211	0.0262	0.0746	0.1759	0.1518	0.0917	0.213	0.153	rs62483695	C	7	100551035	0.5	.	T	.	.	.	.	.	.	.	.	.	.	.	.	.	T	T	T
chr7_100550974_100550974_A_C	MUC3A_p.T519P	exonic	MUC3A	.	.	.	.	nonsynonymous SNV	MUC3A:NM_005960:exon4:c.A1555C:p.T519P	7q22.1	0.0006	0.0021	0.001	0	0	0.0005	0	0.0007	0.0006	0.0026	0.001	0	0	0.0004	0	0.0007	rs78658540	C	7	100550974	0.5	.	T	.	.	.	.	.	.	.	.	.	0.03	.	.	.	T	T	T
chr7_100551181_100551181_G_A	MUC3A_p.G588S	exonic	MUC3A	MU85699834	LICA-CN|1|402|0.00248756	.	.	nonsynonymous SNV	MUC3A:NM_005960:exon4:c.G1762A:p.G588S	7q22.1	2.95e-05	0.0001	9.49e-05	0	0	0	0	7.36e-05	2.2e-05	0.0001	0	0	0	0	0	7.4e-05	rs75842043	A	7	100551181	0.5	.	T	.	.	.	.	.	.	.	.	.	0.067	.	.	.	T	T	T
chr7_100550766_100550766_A_T	MUC3A_p.R449S	exonic	MUC3A	.	.	.	.	nonsynonymous SNV	MUC3A:NM_005960:exon4:c.A1347T:p.R449S	7q22.1	9.77e-05	0	0	0	0.0002	0.0001	0	0	9.3e-05	0	0	0	0.0002	0.0001	0	0	rs28654698	.	.	.	.	.	.	.	.	.	.	.	.	.	.	.	.	.	.	.	.	.	.
chr7_100550786_100550786_T_C	MUC3A_p.L456S	exonic	MUC3A	.	.	.	.	nonsynonymous SNV	MUC3A:NM_005960:exon4:c.T1367C:p.L456S	7q22.1	0.4864	0.4966	0.4992	0.5005	0.4981	0.4932	0.4785	0.4342	0.4851	0.4964	0.4989	0.5003	0.4981	0.4922	0.476	0.4339	rs79714278	C	7	100550786	0.5	.	T	.	.	.	.	.	.	.	.	.	.	.	.	.	T	T	T
chr7_100550842_100550842_A_G	MUC3A_p.T475A	exonic	MUC3A	MU63374158	LICA-CN|2|402|0.00497512,COCA-CN|6|321|0.0186916	.	.	nonsynonymous SNV	MUC3A:NM_005960:exon4:c.A1423G:p.T475A	7q22.1	8.51e-05	0.0003	0	0	0	0.0001	0	0	6.24e-05	0.0001	0	0	0	0.0001	0	0	rs753077364	G	7	100550842	0.5	.	T	.	.	.	.	.	.	.	.	.	0.03	.	.	.	T	T	T
chr7_100550806_100550806_A_C	MUC3A_p.T463P	exonic	MUC3A	.	.	.	.	nonsynonymous SNV	MUC3A:NM_005960:exon4:c.A1387C:p.T463P	7q22.1	.	.	.	.	.	.	.	.	.	.	.	.	.	.	.	.	rs571803055	C	7	100550806	1.5	.	D	.	.	.	.	.	.	.	.	.	0.095	.	.	.	T	T	T
chr7_100550818_100550818_A_C	MUC3A_p.T467P	exonic	MUC3A	MU43735235	COCA-CN|4|321|0.0124611	.	.	nonsynonymous SNV	MUC3A:NM_005960:exon4:c.A1399C:p.T467P	7q22.1	.	.	.	.	.	.	.	.	.	.	.	.	.	.	.	.	rs750477060	C	7	100550818	1.5	.	D	.	.	.	.	.	.	.	.	.	0.099	.	.	.	T	T	T
chr7_100550673_100550673_A_C	MUC3A_p.R418S	exonic	MUC3A	MU18027044	LICA-CN|1|402|0.00248756,THCA-CN|1|50|0.02	.	.	nonsynonymous SNV	MUC3A:NM_005960:exon3:c.A1254C:p.R418S	7q22.1	.	.	.	.	.	.	.	.	.	.	.	.	.	.	.	.	rs73398722	C	7	100550673	0.5	.	T	.	.	.	.	.	.	.	.	.	0.03	.	.	.	T	T	T
chr7_100550851_100550851_G_A	MUC3A_p.E478K	exonic	MUC3A	MU51306153	COCA-CN|2|321|0.00623053	.	.	nonsynonymous SNV	MUC3A:NM_005960:exon4:c.G1432A:p.E478K	7q22.1	0.0983	0.075	0.1129	0.0738	0.17	0.1136	0.114	0.0248	0.0988	0.0744	0.1133	0.0743	0.17	0.1165	0.1229	0.0245	rs113108647	A	7	100550851	0.5	.	T	.	.	.	.	.	.	.	.	.	.	.	.	.	T	T	T
chr7_100550857_100550857_A_C	MUC3A_p.T480P	exonic	MUC3A	MU63791246	COCA-CN|1|321|0.00311526,THCA-CN|1|50|0.02	.	.	nonsynonymous SNV	MUC3A:NM_005960:exon4:c.A1438C:p.T480P	7q22.1	0.0133	0.0089	0.016	0.0115	0.0135	0.0155	0.0094	0.0073	0.0133	0.009	0.0161	0.0114	0.0135	0.0156	0.0082	0.0073	rs761675554	C	7	100550857	0.5	.	T	.	.	.	.	.	.	.	.	.	.	.	.	.	T	T	T
chr7_100550995_100550995_A_G	MUC3A_p.T526A	exonic	MUC3A	MU63374180	COCA-CN|3|321|0.00934579	.	.	nonsynonymous SNV	MUC3A:NM_005960:exon4:c.A1576G:p.T526A	7q22.1	.	.	.	.	.	.	.	.	.	.	.	.	.	.	.	.	rs796274649	G	7	100550995	1.5	.	D	.	.	.	.	.	.	.	.	.	0.048	.	.	.	T	T	T
chr7_100550767_100550767_T_A	MUC3A_p.S450T	exonic	MUC3A	MU20448829	LICA-CN|3|402|0.00746269,THCA-CN|5|50|0.1	.	.	nonsynonymous SNV	MUC3A:NM_005960:exon4:c.T1348A:p.S450T	7q22.1	0.0003	0	0	0.0005	0.0012	0.0003	0	0	0.0003	0	0	0.0005	0.0012	0.0003	0	0	rs28546921	A	7	100550767	0.5	.	T	.	.	.	.	.	.	.	.	.	.	.	.	.	T	T	T
chr7_100550990_100550990_C_T	MUC3A_p.S524L	exonic	MUC3A	.	.	.	.	nonsynonymous SNV	MUC3A:NM_005960:exon4:c.C1571T:p.S524L	7q22.1	3.88e-05	0	0	0	0	1.74e-05	0	0.0002	4.33e-05	0	0	0	0	2.06e-05	0	0.0002	rs369221212	T	7	100550990	1.5	.	D	.	.	.	.	.	.	.	.	.	0.316	.	.	.	T	T	T
chr7_100551010_100551010_A_C	MUC3A_p.T531P	exonic	MUC3A	MU63804538	COCA-CN|2|321|0.00623053	.	.	nonsynonymous SNV	MUC3A:NM_005960:exon4:c.A1591C:p.T531P	7q22.1	.	.	.	.	.	.	.	.	.	.	.	.	.	.	.	.	rs796202653	C	7	100551010	0.5	.	T	.	.	.	.	.	.	.	.	.	0.095	.	.	.	T	T	T
chr11_1016869_1016869_A_T	MUC6_p.F1978I	exonic	MUC6	MU694320	COCA-CN|5|321|0.0155763	ID=COSV70132623;OCCURENCE=23(upper_aerodigestive_tract)	.	nonsynonymous SNV	MUC6:NM_005961:exon31:c.T5932A:p.F1978I	11p15.5	0.4925	0.4848	0.4977	0.4855	0.4902	0.4941	0.4903	0.4913	0.4923	0.4835	0.4976	0.4847	0.4902	0.4942	0.4888	0.4913	rs35469308	T	11	1016869	0.14	T	T	.	N	N	T	N	T	T	.	.	.	0.148	T	T	T	T	.
chr11_1016928_1016928_C_G	MUC6_p.S1958T	exonic	MUC6	MU4066899	COCA-CN|5|321|0.0155763	ID=COSV70132633;OCCURENCE=23(upper_aerodigestive_tract)	.	nonsynonymous SNV	MUC6:NM_005961:exon31:c.G5873C:p.S1958T	11p15.5	0.498	0.5051	0.4984	0.4982	0.4951	0.4969	0.4977	0.4988	0.4975	0.5027	0.4982	0.4981	0.4951	0.4964	0.4938	0.4987	rs34053383	G	11	1016928	0.14	T	T	.	N	N	T	N	T	T	.	.	.	0.1	T	T	T	T	.
chr7_100550829_100550829_C_G	MUC3A_p.F470L	exonic	MUC3A	.	.	.	.	nonsynonymous SNV	MUC3A:NM_005960:exon4:c.C1410G:p.F470L	7q22.1	.	.	.	.	.	.	.	.	.	.	.	.	.	.	.	.	.	G	7	100550829	0.5	.	T	.	.	.	.	.	.	.	.	.	0.076	.	.	.	T	T	T
chr7_100550836_100550836_T_G	MUC3A_p.S473A	exonic	MUC3A	.	.	.	.	nonsynonymous SNV	MUC3A:NM_005960:exon4:c.T1417G:p.S473A	7q22.1	9.38e-06	0	0	0	0	1.76e-05	0	0	1.03e-05	0	0	0	0	2.05e-05	0	0	rs76594565	G	7	100550836	1.5	.	D	.	.	.	.	.	.	.	.	.	0.03	.	.	.	T	T	T
chr7_100550960_100550960_A_C	MUC3A_p.N514T	exonic	MUC3A	MU8910669	LICA-CN|1|402|0.00248756,OV-AU|1|93|0.0107527,THCA-CN|1|50|0.02	.	.	nonsynonymous SNV	MUC3A:NM_005960:exon4:c.A1541C:p.N514T	7q22.1	0.0003	0.0006	0.0003	0	0.0004	0.0003	0	0	0.0001	0.0005	0.0003	0	0.0004	2.54e-05	0	0	rs79069510	C	7	100550960	0.5	.	T	.	.	.	.	.	.	.	.	.	0.03	.	.	.	T	T	T
chr7_100550999_100550999_C_T	MUC3A_p.T527I	exonic	MUC3A	.	.	.	.	nonsynonymous SNV	MUC3A:NM_005960:exon4:c.C1580T:p.T527I	7q22.1	.	.	.	.	.	.	.	.	.	.	.	.	.	.	.	.	rs373316047	T	7	100550999	1.5	.	D	.	.	.	.	.	.	.	.	.	0.03	.	.	.	T	T	T
chr7_100551004_100551004_G_A	MUC3A_p.E529K	exonic	MUC3A	MU63367309	COCA-CN|1|321|0.00311526	.	.	nonsynonymous SNV	MUC3A:NM_005960:exon4:c.G1585A:p.E529K	7q22.1	2.68e-05	0	0	0	0	1.64e-05	0	0.0001	1.98e-05	0	0	0	0	0	0	0.0001	rs761269294	A	7	100551004	0.5	.	T	.	.	.	.	.	.	.	.	.	0.067	.	.	.	T	T	T
chr7_100551022_100551022_A_C	MUC3A_p.T535P	exonic	MUC3A	MU63794929	COCA-CN|2|321|0.00623053	.	.	nonsynonymous SNV	MUC3A:NM_005960:exon4:c.A1603C:p.T535P	7q22.1	.	.	.	.	.	.	.	.	.	.	.	.	.	.	.	.	.	C	7	100551022	0.5	.	T	.	.	.	.	.	.	.	.	.	0.102	.	.	.	T	T	T
chr7_100551011_100551011_C_T	MUC3A_p.T531I	exonic	MUC3A	.	.	.	.	nonsynonymous SNV	MUC3A:NM_005960:exon4:c.C1592T:p.T531I	7q22.1	.	.	.	.	.	.	.	.	.	.	.	.	.	.	.	.	rs796342741	T	7	100551011	0.5	.	T	.	.	.	.	.	.	.	.	.	0.095	.	.	.	T	T	T
chr7_100551065_100551065_T_C	MUC3A_p.L549S	exonic	MUC3A	MU20640396	COCA-CN|1|321|0.00311526,RECA-EU|1|422|0.00236967	.	.	nonsynonymous SNV	MUC3A:NM_005960:exon4:c.T1646C:p.L549S	7q22.1	0.0007	0.0001	0.0005	0	0	0.0009	0.0014	0.0008	0.0007	0.0001	0.0005	0	0	0.001	0	0.0008	rs78250618	C	7	100551065	0.5	.	T	.	.	.	.	.	.	.	.	.	0.489	.	.	.	T	T	T
chr7_151970856_151970856_T_A	KMT2C_p.T316S	exonic	KMT2C	MU4218242	COCA-CN|5|321|0.0155763	ID=COSV51279497;OCCURENCE=1(bone),2(kidney),4(thyroid),23(upper_aerodigestive_tract)	.	nonsynonymous SNV	KMT2C:NM_170606:exon7:c.A946T:p.T316S	7q36.1	0.5276	0.517	0.5316	0.5358	0.5551	0.5292	0.5346	0.5095	0.5291	0.5167	0.532	0.5377	0.5551	0.5322	0.5379	0.5093	rs10454320	A	7	151970856	4.15	T	.	D	D	L	T	N	T	T	.	.	.	2.495	T	T	T	T	T
chr7_100550767_100550767_T_C	MUC3A_p.S450P	exonic	MUC3A	.	.	.	.	nonsynonymous SNV	MUC3A:NM_005960:exon4:c.T1348C:p.S450P	7q22.1	.	.	.	.	.	.	.	.	.	.	.	.	.	.	.	.	rs28546921	C	7	100550767	1.5	.	D	.	.	.	.	.	.	.	.	.	0.04	.	.	.	T	T	T
chr7_100550924_100550924_G_C	MUC3A_p.R502P	exonic	MUC3A	MU69704764	PACA-CA|1|268|0.00373134,GACA-CN|1|123|0.00813008	.	.	nonsynonymous SNV	MUC3A:NM_005960:exon4:c.G1505C:p.R502P	7q22.1	0.0013	0.0025	0.0007	0.0003	0.0003	0.0017	0.0027	0.0005	0.0005	0.0017	0.0006	0.0001	0.0003	0.0004	0	0.0004	rs559034967	C	7	100550924	0.5	.	T	.	.	.	.	.	.	.	.	.	0.102	.	.	.	T	T	T
chr7_100550804_100550804_C_G	MUC3A_p.T462S	exonic	MUC3A	.	.	.	.	nonsynonymous SNV	MUC3A:NM_005960:exon4:c.C1385G:p.T462S	7q22.1	.	.	.	.	.	.	.	.	.	.	.	.	.	.	.	.	.	G	7	100550804	0.5	.	T	.	.	.	.	.	.	.	.	.	0.03	.	.	.	T	T	T
chr7_100550846_100550846_C_G	MUC3A_p.T476S	exonic	MUC3A	MU63367292	COCA-CN|4|321|0.0124611	.	.	nonsynonymous SNV	MUC3A:NM_005960:exon4:c.C1427G:p.T476S	7q22.1	1.89e-05	0	0	0	0	3.54e-05	0	0	2.07e-05	0	0	0	0	4.12e-05	0	0	rs778304652	G	7	100550846	0.5	.	T	.	.	.	.	.	.	.	.	.	0.115	.	.	.	T	T	T
chr7_100550999_100550999_C_G	MUC3A_p.T527S	exonic	MUC3A	MU63383915	COCA-CN|2|321|0.00623053	.	.	nonsynonymous SNV	MUC3A:NM_005960:exon4:c.C1580G:p.T527S	7q22.1	.	.	.	.	.	.	.	.	.	.	.	.	.	.	.	.	rs373316047	G	7	100550999	0.5	.	T	.	.	.	.	.	.	.	.	.	0.03	.	.	.	T	T	T
chr7_100551032_100551032_T_A	MUC3A_p.F538Y	exonic	MUC3A	.	.	.	.	nonsynonymous SNV	MUC3A:NM_005960:exon4:c.T1613A:p.F538Y	7q22.1	.	.	.	.	.	.	.	.	.	.	.	.	.	.	.	.	rs796808745	A	7	100551032	0.5	.	T	.	.	.	.	.	.	.	.	.	0.014	.	.	.	T	T	T
chr7_100551041_100551041_C_T	MUC3A_p.S541L	exonic	MUC3A	MU63769557	LICA-CN|2|402|0.00497512,COCA-CN|3|321|0.00934579	.	.	nonsynonymous SNV	MUC3A:NM_005960:exon4:c.C1622T:p.S541L	7q22.1	.	.	.	.	.	.	.	.	.	.	.	.	.	.	.	.	rs796976589	T	7	100551041	1.5	.	D	.	.	.	.	.	.	.	.	.	0.478	.	.	.	T	T	T
chr1_148010911_148010911_G_A	NBPF26_p.R1061C	exonic	NBPF19;NBPF26	.	.	ID=COSV60262023;OCCURENCE=1(thyroid),23(upper_aerodigestive_tract)	.	nonsynonymous SNV	NBPF26:NM_001351372:exon24:c.C3181T:p.R1061C	1q21.2	0.5273	0.5725	0.5227	0.5141	0.5769	0.5175	0.5556	0.5234	0.5288	0.5545	0.5221	0.5	0.5769	0.5132	0.5	0.5243	rs61810210	.	.	.	.	.	.	.	.	.	.	.	.	.	.	.	.	.	.	.	.	.	.
chr11_1016776_1016776_C_T	MUC6_p.V2009I	exonic	MUC6	MU703756	LAML-KR|2|205|0.0097561,COCA-CN|4|321|0.0124611	ID=COSV70132617;OCCURENCE=1(large_intestine),2(haematopoietic_and_lymphoid_tissue),23(upper_aerodigestive_tract)	.	nonsynonymous SNV	MUC6:NM_005961:exon31:c.G6025A:p.V2009I	11p15.5	0.4653	0.4376	0.4688	0.4207	0.4678	0.4739	0.467	0.4678	0.4641	0.4351	0.4686	0.4183	0.4678	0.4731	0.4677	0.4678	rs33988517	T	11	1016776	0.14	T	T	.	N	N	T	N	T	T	.	.	.	0.112	T	T	T	T	.
chr18_44555312_44555312_G_C	ELOA3B_p.S301C	exonic	ELOA3B;TCEB3C	MU691175	BLCA-CN|1|103|0.00970874	ID=COSV55292894;OCCURENCE=1(haematopoietic_and_lymphoid_tissue),1(urinary_tract),1(liver),13(upper_aerodigestive_tract)	.	nonsynonymous SNV	ELOA3B:NM_001100817:exon1:c.C902G:p.S301C	18q21.1	0.5173	0.5221	0.5086	0.5204	0.5167	0.5207	0.5246	0.502	0.517	0.5225	0.509	0.5188	0.5167	0.5211	0.5159	0.5018	rs2510019	C	18	44555312	3.16	D	D	N	P	L	T	D	T	T	.	.	.	.	T	T	T	T	T
chr7_100550704_100550704_C_A	MUC3A_p.P429T	exonic	MUC3A	MU11224968	COCA-CN|3|321|0.00934579	.	.	nonsynonymous SNV	MUC3A:NM_005960:exon3:c.C1285A:p.P429T	7q22.1	0.0208	0	0	.	0.25	0	0	0	0.0556	0	0	.	0.25	0	.	0	rs141925032	A	7	100550704	0.5	.	T	.	.	.	.	.	.	.	.	.	0.03	.	.	.	T	T	T
chr7_100550724_100550724_A_C	MUC3A_p.R435S	exonic	MUC3A	MU83775342	LICA-CN|1|402|0.00248756	.	.	nonsynonymous SNV	MUC3A:NM_005960:exon3:c.A1305C:p.R435S	7q22.1	0.1923	0	0.5	0	0.25	0.1964	.	0	0.2188	0	0.5	0	0.25	0.2381	.	0	rs73398725	C	7	100550724	0.5	.	T	.	.	.	.	.	.	.	.	.	.	.	.	.	T	T	T
chr7_100550800_100550800_G_A	MUC3A_p.E461K	exonic	MUC3A	MU25278379	SKCA-BR|2|100|0.02,COCA-CN|1|321|0.00311526	.	.	nonsynonymous SNV	MUC3A:NM_005960:exon4:c.G1381A:p.E461K	7q22.1	6.44e-05	0	0	0.0012	0	6.41e-05	0	0	0	0	0	0	0	0	0	0	rs28420633	A	7	100550800	0.5	.	T	.	.	.	.	.	.	.	.	.	0.03	.	.	.	T	T	T
chr7_100550803_100550803_A_T	MUC3A_p.T462S	exonic	MUC3A	.	.	.	.	nonsynonymous SNV	MUC3A:NM_005960:exon4:c.A1384T:p.T462S	7q22.1	.	.	.	.	.	.	.	.	.	.	.	.	.	.	.	.	.	T	7	100550803	0.5	.	T	.	.	.	.	.	.	.	.	.	0.092	.	.	.	T	T	T
chr7_100550821_100550821_C_G	MUC3A_p.P468A	exonic	MUC3A	.	.	.	.	nonsynonymous SNV	MUC3A:NM_005960:exon4:c.C1402G:p.P468A	7q22.1	.	.	.	.	.	.	.	.	.	.	.	.	.	.	.	.	.	G	7	100550821	0.5	.	T	.	.	.	.	.	.	.	.	.	0.04	.	.	.	T	T	T
chr7_100550888_100550888_C_T	MUC3A_p.S490L	exonic	MUC3A	.	.	.	.	nonsynonymous SNV	MUC3A:NM_005960:exon4:c.C1469T:p.S490L	7q22.1	0.0209	0.0154	0.0166	0.0132	0.0756	0.0223	0.0305	0.003	0.0205	0.0147	0.0166	0.0136	0.0756	0.0216	0.0327	0.0029	rs75454659	T	7	100550888	0.5	.	T	.	.	.	.	.	.	.	.	.	.	.	.	.	T	T	T
chr7_100551037_100551037_T_A	MUC3A_p.S540T	exonic	MUC3A	.	.	.	.	nonsynonymous SNV	MUC3A:NM_005960:exon4:c.T1618A:p.S540T	7q22.1	.	.	.	.	.	.	.	.	.	.	.	.	.	.	.	.	rs796075885	A	7	100551037	0.5	.	T	.	.	.	.	.	.	.	.	.	0.085	.	.	.	T	T	T
chr1_144879264_144879264_A_G	PDE4DIP_p.W1558R	exonic	PDE4DIP	MU24421185	COCA-CN|5|321|0.0155763	ID=COSV57672501;OCCURENCE=23(upper_aerodigestive_tract)	.	nonsynonymous SNV	PDE4DIP:NM_001350520:exon23:c.T4672C:p.W1558R	1q21.1	0.6879	0.546	0.808	0.9285	0.6678	0.6427	0.6839	0.758	0.6931	0.5459	0.8097	0.9257	0.6678	0.6434	0.6844	0.758	rs2798901	.	.	.	.	.	.	.	.	.	.	.	.	.	.	.	.	.	.	.	.	.	.
chr11_1016976_1016976_T_G	MUC6_p.H1942P	exonic	MUC6	MU648035	COCA-CN|5|321|0.0155763	ID=COSV70132149;OCCURENCE=1(liver),5(central_nervous_system),4(thyroid)	.	nonsynonymous SNV	MUC6:NM_005961:exon31:c.A5825C:p.H1942P	11p15.5	0.1193	0.1206	0.0581	0.1141	0.0462	0.0987	0.14	0.2726	0.105	0.0933	0.0535	0.0997	0.0462	0.0734	0.1185	0.273	rs78728217	G	11	1016976	0.14	T	T	.	N	N	T	N	T	T	.	.	.	0.144	T	T	T	T	.
chr11_1017746_1017746_T_G	MUC6_p.L1685F	exonic	MUC6	MU4563183	LAML-KR|5|205|0.0243902,COCA-CN|6|321|0.0186916	ID=COSV70132804;OCCURENCE=1(large_intestine),5(haematopoietic_and_lymphoid_tissue),3(thyroid),22(upper_aerodigestive_tract)	.	nonsynonymous SNV	MUC6:NM_005961:exon31:c.A5055C:p.L1685F	11p15.5	0.4079	0.4204	0.4028	0.3951	0.3865	0.4034	0.4012	0.4326	0.4056	0.4151	0.402	0.3921	0.3865	0.3994	0.3915	0.4326	rs78848170	G	11	1017746	0.14	T	T	.	N	N	T	N	T	T	.	.	.	0.096	T	T	T	T	.
chr11_1017783_1017783_A_G	MUC6_p.L1673P	exonic	MUC6	MU28488271	LAML-KR|1|205|0.00487805,LUSC-KR|1|170|0.00588235,COCA-CN|5|321|0.0155763,THCA-CN|1|50|0.02	ID=COSV70132812;OCCURENCE=1(haematopoietic_and_lymphoid_tissue),2(thyroid),22(upper_aerodigestive_tract)	.	nonsynonymous SNV	MUC6:NM_005961:exon31:c.T5018C:p.L1673P	11p15.5	0.3957	0.4247	0.3121	0.4419	0.3691	0.3856	0.4036	0.4607	0.3932	0.4202	0.3113	0.4385	0.3691	0.3808	0.3977	0.4608	rs36101709	G	11	1017783	0.14	T	T	.	N	N	T	N	T	T	.	.	.	0.146	T	T	T	T	.
chr11_1017858_1017858_A_G	MUC6_p.M1648T	exonic	MUC6	MU28711444	LAML-KR|1|205|0.00487805,LUSC-KR|1|170|0.00588235,COCA-CN|5|321|0.0155763,THCA-CN|4|50|0.08	ID=COSV70132826;OCCURENCE=1(haematopoietic_and_lymphoid_tissue),11(thyroid),22(upper_aerodigestive_tract)	.	nonsynonymous SNV	MUC6:NM_005961:exon31:c.T4943C:p.M1648T	11p15.5	0.4631	0.428	0.4766	0.4508	0.4701	0.4674	0.4651	0.4592	0.4609	0.4208	0.4764	0.4474	0.4701	0.4648	0.4557	0.4592	rs79583615	G	11	1017858	0.14	T	T	.	N	N	T	N	T	T	.	.	.	0.103	T	T	T	T	.
chr14_19378030_19378030_T_A	OR11H12_p.L146H	exonic	OR11H12	MU4562110	SKCA-BR|2|100|0.02,LUSC-KR|4|170|0.0235294,COCA-CN|1|321|0.00311526	ID=COSV73569057;OCCURENCE=1(large_intestine),1(thyroid),21(upper_aerodigestive_tract)	.	nonsynonymous SNV	OR11H12:NM_001013354:exon1:c.T437A:p.L146H	14q11.2	0.3761	0.4305	0.3749	0.4014	0.3803	0.386	0.3783	0.2794	0.3686	0.4264	0.3743	0.4015	0.3803	0.377	0.3557	0.2783	rs138051664	A	14	19378030	0.14	T	T	N	.	.	T	N	T	T	.	.	.	.	T	T	T	T	T
chr2_96617111_96617111_G_A	ANKRD36C_p.R417X	exonic	ANKRD36C	MU4576007	COCA-CN|5|321|0.0155763	ID=COSV71726624;OCCURENCE=5(thyroid)	.	stopgain	ANKRD36C:NM_001310154:exon15:c.C1249T:p.R417X	2q11.1	0.384	0.3665	0.3733	0.4162	0.4134	0.3912	0.4074	0.3737	0.3789	0.3863	0.3606	0.3867	0.4134	0.3733	0.4195	0.3735	rs76474100	A	2	96617111	2.5	.	.	.	P	.	.	.	.	.	.	.	.	.	.	.	D	D	.
chr2_96617113_96617113_G_A	ANKRD36C_p.P416L	exonic	ANKRD36C	MU4576008	COCA-CN|5|321|0.0155763	ID=COSV71726625;OCCURENCE=5(thyroid)	.	nonsynonymous SNV	ANKRD36C:NM_001310154:exon15:c.C1247T:p.P416L	2q11.1	0.3792	0.3663	0.37	0.4162	0.4133	0.3907	0.4037	0.3627	0.3733	0.3864	0.3571	0.3867	0.4133	0.3727	0.4148	0.3626	rs80297803	A	2	96617113	1.13	D	T	.	P	.	T	N	T	T	.	.	.	.	.	T	T	T	T
chr2_96617125_96617125_T_C	ANKRD36C_p.K412R	exonic	ANKRD36C	MU4546855	COCA-CN|6|321|0.0186916	ID=COSV71726626;OCCURENCE=6(thyroid)	.	nonsynonymous SNV	ANKRD36C:NM_001310154:exon15:c.A1235G:p.K412R	2q11.1	0.4204	0.4044	0.4073	0.4488	0.3983	0.4282	0.4167	0.4206	0.4166	0.4177	0.4057	0.4257	0.3983	0.4156	0.4195	0.4206	rs75585230	C	2	96617125	1.13	D	T	.	P	.	T	N	T	T	.	.	.	.	.	T	T	T	T
chr4_190878563_190878563_C_A	FRG1_p.A148D	exonic	FRG1	MU30263328	LUSC-KR|1|170|0.00588235,COCA-CN|2|321|0.00623053	ID=COSV56995314;OCCURENCE=1(large_intestine),3(skin),15(upper_aerodigestive_tract)	.	nonsynonymous SNV	FRG1:NM_004477:exon6:c.C443A:p.A148D	4q35.2	0.0761	0.1654	0.0479	0.0812	0.0386	0.071	0.0637	0.1041	0.0763	0.1611	0.047	0.0827	0.0386	0.0725	0.0609	0.1043	rs137858630	A	4	190878563	10.14	D	D	N	D	.	T	D	T	T	.	.	.	1.204	D	D	D	D	.
chr7_100550763_100550763_C_G	MUC3A_p.H448Q	exonic	MUC3A	.	.	.	.	nonsynonymous SNV	MUC3A:NM_005960:exon4:c.C1344G:p.H448Q	7q22.1	.	.	.	.	.	.	.	.	.	.	.	.	.	.	.	.	rs78805843	G	7	100550763	0.5	.	T	.	.	.	.	.	.	.	.	.	0.061	.	.	.	T	T	T
chr7_100550795_100550795_C_T	MUC3A_p.T459I	exonic	MUC3A	MU85546120	LICA-CN|2|402|0.00497512	.	.	nonsynonymous SNV	MUC3A:NM_005960:exon4:c.C1376T:p.T459I	7q22.1	0	0	0	0	0	0	0	0	0	0	0	0	0	0	0	0	rs749998330	T	7	100550795	1.5	.	D	.	.	.	.	.	.	.	.	.	0.03	.	.	.	T	T	T
chr7_100550814_100550814_C_G	MUC3A_p.H465Q	exonic	MUC3A	.	.	.	.	nonsynonymous SNV	MUC3A:NM_005960:exon4:c.C1395G:p.H465Q	7q22.1	.	.	.	.	.	.	.	.	.	.	.	.	.	.	.	.	rs375674599	G	7	100550814	0.5	.	T	.	.	.	.	.	.	.	.	.	0.04	.	.	.	T	T	T
chr7_100550819_100550819_C_A	MUC3A_p.T467N	exonic	MUC3A	.	.	.	.	nonsynonymous SNV	MUC3A:NM_005960:exon4:c.C1400A:p.T467N	7q22.1	.	.	.	.	.	.	.	.	.	.	.	.	.	.	.	.	.	A	7	100550819	1.5	.	D	.	.	.	.	.	.	.	.	.	0.081	.	.	.	T	T	T
chr7_100550843_100550843_C_G	MUC3A_p.T475S	exonic	MUC3A	.	.	.	.	nonsynonymous SNV	MUC3A:NM_005960:exon4:c.C1424G:p.T475S	7q22.1	0.0029	0.0022	0.004	0.0006	0.0047	0.0034	0.0013	0.0011	0.0029	0.0023	0.0041	0.0007	0.0047	0.0035	0.0015	0.0011	rs756591807	G	7	100550843	0.5	.	T	.	.	.	.	.	.	.	.	.	0.048	.	.	.	T	T	T
chr7_100550918_100550918_A_G	MUC3A_p.N500S	exonic	MUC3A	.	.	.	.	nonsynonymous SNV	MUC3A:NM_005960:exon4:c.A1499G:p.N500S	7q22.1	0.0013	0.0025	0.0006	0.0004	0.0005	0.0018	0.0026	0.0004	0.0005	0.0018	0.0006	0.0003	0.0005	0.0004	0	0.0004	rs77308187	G	7	100550918	0.5	.	T	.	.	.	.	.	.	.	.	.	0.04	.	.	.	T	T	T
chr7_100550961_100550961_C_A	MUC3A_p.N514K	exonic	MUC3A	.	.	.	.	nonsynonymous SNV	MUC3A:NM_005960:exon4:c.C1542A:p.N514K	7q22.1	0.0002	0.0005	0.0003	0	0.0003	0.0002	0	0	9.27e-05	0.0004	0.0003	0	0.0003	2e-05	0	0	rs75289399	A	7	100550961	0.5	.	T	.	.	.	.	.	.	.	.	.	0.03	.	.	.	T	T	T
chr7_100550998_100550998_A_G	MUC3A_p.T527A	exonic	MUC3A	.	.	.	.	nonsynonymous SNV	MUC3A:NM_005960:exon4:c.A1579G:p.T527A	7q22.1	.	.	.	.	.	.	.	.	.	.	.	.	.	.	.	.	.	G	7	100550998	0.5	.	T	.	.	.	.	.	.	.	.	.	0.067	.	.	.	T	T	T
chr7_100551008_100551008_C_T	MUC3A_p.T530I	exonic	MUC3A	MU63374191	LICA-CN|7|402|0.0174129,COCA-CN|1|321|0.00311526	.	.	nonsynonymous SNV	MUC3A:NM_005960:exon4:c.C1589T:p.T530I	7q22.1	1.77e-05	0	0	0.0001	0	1.63e-05	0	0	1.97e-05	0	0	0.0001	0	1.92e-05	0	0	rs762073513	T	7	100551008	0.5	.	T	.	.	.	.	.	.	.	.	.	0.03	.	.	.	T	T	T
chr7_100551047_100551047_C_G	MUC3A_p.T543S	exonic	MUC3A	MU85291026	LICA-CN|3|402|0.00746269	.	.	nonsynonymous SNV	MUC3A:NM_005960:exon4:c.C1628G:p.T543S	7q22.1	0.0163	0.0022	0.0068	0.0679	0.0089	0.0076	0.0267	0.0399	0.0171	0.0024	0.007	0.0694	0.0089	0.0076	0.0299	0.0401	rs62483696	G	7	100551047	0.5	.	T	.	.	.	.	.	.	.	.	.	.	.	.	.	T	T	T
chr7_100551061_100551061_C_A	MUC3A_p.P548T	exonic	MUC3A	MU63807729	LICA-CN|1|402|0.00248756,COCA-CN|1|321|0.00311526	.	.	nonsynonymous SNV	MUC3A:NM_005960:exon4:c.C1642A:p.P548T	7q22.1	0.0009	0	0.0005	0.0012	0.0002	0.0011	0.0024	0.0013	0.001	0	0.0005	0.0013	0.0002	0.0012	0	0.0013	rs569409437	A	7	100551061	0.5	.	T	.	.	.	.	.	.	.	.	.	0.107	.	.	.	T	T	T
chr7_100551194_100551194_C_T	MUC3A_p.S592L	exonic	MUC3A	.	.	.	.	nonsynonymous SNV	MUC3A:NM_005960:exon4:c.C1775T:p.S592L	7q22.1	8.97e-06	0	0	0.0001	0	0	0	0	1e-05	0	0	0.0001	0	0	0	0	rs534304998	T	7	100551194	1.5	.	D	.	.	.	.	.	.	.	.	.	0.463	.	.	.	T	T	T
[truncated: 72 more columns]
